# Supplementary material for: Design and Synthesis of Novel Thiazolo[5,4-d]pyrimidine Derivatives with High Affinity for Both the Adenosine A1 and A2A Receptors, and Efficacy in Animal Models of Depression
Source: Pharmaceuticals (Basel). 2021 Jul 9;14(7):657. doi: 10.3390/ph14070657 (PMC8308585; doi:10.3390/ph14070657)
Supplement: Supplementary file 1 [file pharmaceuticals-14-00657-s001.zip]

Archive with 1 entries (1 files):
- pharmaceuticals-1282633-supplementary.pdf
